# Supplementary material for: The Etiology and Antimicrobial Susceptibility of Community-Onset Urinary Tract Infections in a Low-Resource/High-Resistance Area of Latin America
Source: Trop Med Infect Dis. 2025 Feb 27;10(3):64. doi: 10.3390/tropicalmed10030064 (PMC11946812; doi:10.3390/tropicalmed10030064)
Supplement: Supplementary file 1 [file tropicalmed-10-00064-s001.zip]

Archive with 2 entries (2 files):
- tropicalmed-3412552-supplementary/Supplementary Table S6.xlsx
- tropicalmed-3412552-supplementary/Supplementary Tables_revised_R1.pdf
