# Supplementary material for: The Etiology and Antimicrobial Susceptibility of Community-Onset Urinary Tract Infections in a Low-Resource/High-Resistance Area of Latin America
Source: Trop Med Infect Dis. 2025 Feb 27;10(3):64. doi: 10.3390/tropicalmed10030064 (PMC11946812; doi:10.3390/tropicalmed10030064)
Supplement: Supplementary file 1 [file tropicalmed-10-00064-s001.zip › tropicalmed-3412552-supplementary/Supplementary Table S6.xlsx]

## Sheet: E. coli
Table S6. Co-resistance patterns among MDR E. coli (n=182), K. pneumoniae (n=6) and P. mirabilis (n=3) from community-onset urinary tract infections in Villa Montes, Bolivia, 2020-2021.
Species	Pattern ID	Multi-resistance Patterns	Antibiotics	Occurrences	Total for Class Pattern
E. coli	1	beta-lactams, quinolones/fluoroquinolones, folate pathway inhibitors	ampicillin, ciprofloxacin, sulfamethoxazole-trimethoprim, nadilixic acid	29	86
			ampicillin, cefotaxime, ceftazidime, ciprofloxacin, sulfamethoxazole-trimethoprim, nadilixic acid	14
			ampicillin, cefotaxime, ciprofloxacin, sulfamethoxazole-trimethoprim, nadilixic acid	13
			amoxicillin/clavulanic acid, ampicillin, ciprofloxacin, sulfamethoxazole-trimethoprim, nadilixic acid	10
			ampicillin, sulfamethoxazole-trimethoprim, nadilixic acid	8
			amoxicillin/clavulanic acid, ampicillin, cefotaxime, ceftazidime, ciprofloxacin, sulfamethoxazole-trimethoprim, nadilixic acid	6
			amoxicillin/clavulanic acid, ampicillin, sulfamethoxazole-trimethoprim, nadilixic acid	3
			ampicillin, cefotaxime, ceftazidime, sulfamethoxazole-trimethoprim, nadilixic acid	1
			amoxicillin/clavulanic acid, ampicillin, cefotaxime, ceftazidime, ciprofloxacin, sulfamethoxazole-trimethoprim	1
			amoxicillin/clavulanic acid, ampicillin, cefotaxime, ciprofloxacin, sulfamethoxazole-trimethoprim, nadilixic acid	1
	2	aminoglycosides, beta-lactams, quinolones/fluoroquinolones, folate pathway inhibitors	amoxicillin/clavulanic acid, ampicillin, cefotaxime, ceftazidime, ciprofloxacin, sulfamethoxazole-trimethoprim, gentamicin, nadilixic acid	27	55
			ampicillin, ciprofloxacin, sulfamethoxazole-trimethoprim, gentamicin, nadilixic acid	12
			amoxicillin/clavulanic acid, ampicillin, ciprofloxacin, sulfamethoxazole-trimethoprim, gentamicin, nadilixic acid	8
			ampicillin, sulfamethoxazole-trimethoprim, gentamicin, nadilixic acid	4
			ampicillin, cefotaxime, ceftazidime, ciprofloxacin, sulfamethoxazole-trimethoprim, gentamicin, nadilixic acid	3
			amoxicillin/clavulanic acid, ampicillin, cefotaxime, sulfamethoxazole-trimethoprim, gentamicin, nadilixic acid	1
	3	aminoglycosides, beta-lactams, quinolones/fluoroquinolones	ampicillin, ciprofloxacin, gentamicin, nadilixic acid	3	8
			amoxicillin/clavulanic acid, ampicillin, cefotaxime, ceftazidime, ciprofloxacin, gentamicin, nadilixic acid	3
			amoxicillin/clavulanic acid, ampicillin, ciprofloxacin, gentamicin, nadilixic acid	1
			ampicillin, gentamicin, nadilixic acid	1
	4	aminoglycosides, beta-lactams, folate pathway inhibitors	amoxicillin/clavulanic acid, ampicillin, sulfamethoxazole-trimethoprim, gentamicin	4	6
			ampicillin, sulfamethoxazole-trimethoprim, gentamicin	2
	5	beta-lactams, nitrofurans, quinolones/fluoroquinolones, folate pathway inhibitors	ampicillin, ciprofloxacin, sulfamethoxazole-trimethoprim, nadilixic acid, nitrofurantoin	2	6
			ampicillin, cefotaxime, ciprofloxacin, sulfamethoxazole-trimethoprim, nadilixic acid, nitrofurantoin	2
			ampicillin, cefotaxime, ceftazidime, ciprofloxacin, sulfamethoxazole-trimethoprim, nadilixic acid, nitrofurantoin	2
	6	beta-lactams, fosfomycins, quinolones/fluoroquinolones, folate pathway inhibitors	cefotaxime, ceftazidime, ciprofloxacin, sulfamethoxazole-trimethoprim, fosfomicin, nadilixic acid	1	4
			ampicillin, cefotaxime, ceftazidime, sulfamethoxazole-trimethoprim, fosfomicin, nadilixic acid	1
			amoxicillin/clavulanic acid, ampicillin, cefotaxime, ceftazidime, ciprofloxacin, sulfamethoxazole-trimethoprim, fosfomicin, nadilixic acid	1
			ampicillin, cefotaxime, ceftazidime, ciprofloxacin, sulfamethoxazole-trimethoprim, fosfomicin, nadilixic acid	1
	7	beta-lactams, nitrofurans, quinolones/fluoroquinolones	ampicillin, ciprofloxacin, nadilixic acid, nitrofurantoin	3	3
	8	beta-lactams, fosfomycins, polymyxins, quinolones/fluoroquinolones	amoxicillin/clavulanic acid, ampicillin, cefotaxime, ceftazidime, ciprofloxacin, colistin, fosfomicin, nadilixic acid	1	2
			ampicillin, cefotaxime, ciprofloxacin, colistin, fosfomicin, nadilixic acid	1
	9	beta-lactams, fosfomycins, polymyxins, quinolones/fluoroquinolones, folate pathway inhibitors	ampicillin, ciprofloxacin, colistin, sulfamethoxazole-trimethoprim, fosfomicin, nadilixic acid	1	2
			ampicillin, colistin, sulfamethoxazole-trimethoprim, fosfomicin, nadilixic acid	1
	10	beta-lactams, polymyxins, quinolones/fluoroquinolones, folate pathway inhibitors	amoxicillin/clavulanic acid, ampicillin, ciprofloxacin, colistin, sulfamethoxazole-trimethoprim, nadilixic acid	1	2
			amoxicillin/clavulanic acid, ampicillin, cefotaxime, ceftazidime, ciprofloxacin, colistin, sulfamethoxazole-trimethoprim, nadilixic acid	1
	11	aminoglycosides, beta-lactams, fosfomycins, nitrofurans, polymyxins, quinolones/fluoroquinolones, folate pathway inhibitors	ampicillin, cefotaxime, ciprofloxacin, colistin, sulfamethoxazole-trimethoprim, fosfomicin, gentamicin, nadilixic acid, nitrofurantoin	1	1
	12	aminoglycosides, beta-lactams, fosfomycins, quinolones/fluoroquinolones, folate pathway inhibitors	ampicillin, ciprofloxacin, sulfamethoxazole-trimethoprim, fosfomicin, gentamicin, nadilixic acid	1	1
	13	aminoglycosides, beta-lactams, nitrofurans	ampicillin, gentamicin, nitrofurantoin	1	1
	14	aminoglycosides, beta-lactams, nitrofurans, polymyxins, quinolones/fluoroquinolones, folate pathway inhibitors	ampicillin, ciprofloxacin, colistin, sulfamethoxazole-trimethoprim, gentamicin, nadilixic acid, nitrofurantoin	1	1
	15	aminoglycosides, beta-lactams, nitrofurans, quinolones/fluoroquinolones, folate pathway inhibitors	amoxicillin/clavulanic acid, ampicillin, cefotaxime, ceftazidime, ciprofloxacin, sulfamethoxazole-trimethoprim, gentamicin, nadilixic acid, nitrofurantoin	1	1
	16	aminoglycosides, quinolones/fluoroquinolones, folate pathway inhibitors	ciprofloxacin, sulfamethoxazole-trimethoprim, gentamicin, nadilixic acid	1	1
	17	beta-lactams, fosfomycins, nitrofurans, quinolones/fluoroquinolones, folate pathway inhibitors	amoxicillin/clavulanic acid, ampicillin, cefotaxime, ceftazidime, ciprofloxacin, sulfamethoxazole-trimethoprim, fosfomicin, nadilixic acid, nitrofurantoin	1	1
	18	beta-lactams, polymyxins, quinolones/fluoroquinolones	ampicillin, ciprofloxacin, colistin, nadilixic acid	1	1
K. pneumoniae	1	aminoglycosides, beta-lactams, folate pathway inhibitors, quinolones/fluoroquinolones	amoxicillin/clavulanic acid; cefotaxime; ceftazidime; nadilixic acid; ciprofloxacin; sulfamethoxazole-trimethoprim; gentamicin	2	3
			amoxicillin/clavulanic acid; cefotaxime; ceftazidime; nadilixic acid; ciprofloxacin; sulfamethoxazole-trimethoprim; gentamicin	1
	2	aminoglycosides, folate pathway inhibitors, quinolones/fluoroquinolones	nadilixic acid; ciprofloxacin; sulfamethoxazole-trimethoprim; gentamicin	1	2
			nadilixic acid; ciprofloxacin; sulfamethoxazole-trimethoprim; gentamicin	1
	3	beta-lactams, folate pathway inhibitors, quinolones/fluoroquinolones	amoxicillin/clavulanic acid; nadilixic acid; ciprofloxacin; sulfamethoxazole-trimethoprim	1	1
P. mirabilis	1	beta-lactams, folate pathway inhibitors, quinolones/fluoroquinolones	ampicillin; nadilixic acid; ciprofloxacin; sulfamethoxazole-trimethoprim	1	2
			ampicillin; nadilixic acid; sulfamethoxazole-trimethoprim	1
	2	aminoglycosides, beta-lactams, folate pathway inhibitors, quinolones/fluoroquinolones	ampicillin; nadilixic acid; ciprofloxacin; sulfamethoxazole-trimethoprim; gentamicin	1	1
